# Supplementary material for: Mesenchymal tumor organoid models recapitulate rhabdomyosarcoma subtypes
Source: EMBO Mol Med. 2022 Aug 2;14(10):e16001. doi: 10.15252/emmm.202216001 (PMC9549731; doi:10.15252/emmm.202216001)
Supplement: Supplementary file 5 — Source Data for Expanded View [file EMMM-14-e16001-s003.zip]

Archive with 17 entries (12 files):
- figure_EV6/
- figure_EV6/.DS_Store
- __MACOSX/
- __MACOSX/figure_EV6/
- __MACOSX/figure_EV6/._.DS_Store
- figure_EV6/EV6B/
- figure_EV6/EV6B/EV6B_readme.rtf
- __MACOSX/figure_EV6/EV6B/
- __MACOSX/figure_EV6/EV6B/._EV6B_readme.rtf
- figure_EV6/EV6B/.DS_Store
- __MACOSX/figure_EV6/EV6B/._.DS_Store
- figure_EV6/EV6B/EV6B_GAPDH.tif
- __MACOSX/figure_EV6/EV6B/._EV6B_GAPDH.tif
- figure_EV6/EV6B/EV6B_H2AX.tif
- __MACOSX/figure_EV6/EV6B/._EV6B_H2AX.tif
- __MACOSX/figure_EV6/._EV6B
- __MACOSX/._figure_EV6
