# Supplementary material for: Mesenchymal tumor organoid models recapitulate rhabdomyosarcoma subtypes
Source: EMBO Mol Med. 2022 Aug 2;14(10):e16001. doi: 10.15252/emmm.202216001 (PMC9549731; doi:10.15252/emmm.202216001)
Supplement: Supplementary file 7 — Source Data for Figure 2 [file EMMM-14-e16001-s009.xlsx]

## Sheet: 2A_normalized
model	successful	histology	fusion	gene	cq	sd
RD	ctrl	embryonal	FN	DES	5.43339	0.629738
RD	ctrl	embryonal	FN	MYOG	8.10043	0.4903
RD	ctrl	embryonal	FN	MYOD1	10.8801	1.85694
RH30	ctrl	alveolar	P3F	DES	5.4134	0.592705
RH30	ctrl	alveolar	P3F	MYOG	9.3077	0.461854
RH30	ctrl	alveolar	P3F	MYOD1	13.8354	1.84609
RMS012	yes	embryonal	FN	DES	-0.0168567	0.25572
RMS012	yes	embryonal	FN	MYOG	3.40702	0.539645
RMS012	yes	embryonal	FN	MYOD1	8.75805	0.197198
RMS444	yes	embryonal	FN	DES	4.21706	1.2523
RMS444	yes	embryonal	FN	MYOG	5.49273	1.21272
RMS444	yes	embryonal	FN	MYOD1	5.87939	1.21114
RMS000ETY	yes	embryonal	FN	DES	-3.91128	0.20897
RMS000ETY	yes	embryonal	FN	MYOG	-1.15178	0.332312
RMS000ETY	yes	embryonal	FN	MYOD1	1.33456	0.293077
RMS000EEC	yes	embryonal	P3_rare	DES	6.55158	0.373028
RMS000EEC	yes	embryonal	P3_rare	MYOG	8.98159	0.150218
RMS000EEC	yes	embryonal	P3_rare	MYOD1	11.8654	0.265405
RMS007	yes	alveolar	FN	DES	4.4024	0.191155
RMS007	yes	alveolar	FN	MYOG	7.58923	0.202623
RMS007	yes	alveolar	FN	MYOD1	9.28234	0.226601
RMS006	yes	alveolar	P3F	DES	3.56175	0.436541
RMS006	yes	alveolar	P3F	MYOG	7.40782	0.293156
RMS006	yes	alveolar	P3F	MYOD1	10.6082	0.21666
RMS013	yes	alveolar	P3F	DES	4.22345	0.091986
RMS013	yes	alveolar	P3F	MYOG	9.61532	0.0919077
RMS013	yes	alveolar	P3F	MYOD1	11.8686	0.126409
RMS102	yes	alveolar	P3F	DES	5.69194	0.340295
RMS102	yes	alveolar	P3F	MYOG	9.61852	0.58367
RMS102	yes	alveolar	P3F	MYOD1	10.6695	0.690831
RMS108	yes	alveolar	P3F	DES	7.30622	0.376824
RMS108	yes	alveolar	P3F	MYOG	10.886	0.31682
RMS108	yes	alveolar	P3F	MYOD1	11.5351	0.341096
RMS109	yes	alveolar	P3F	DES	5.10321	0.191766
RMS109	yes	alveolar	P3F	MYOG	7.54489	0.388227
RMS109	yes	alveolar	P3F	MYOD1	10.1109	0.468326
RMS110	yes	alveolar	P3F	DES	6.95797	0.345258
RMS110	yes	alveolar	P3F	MYOG	9.59175	0.296363
RMS110	yes	alveolar	P3F	MYOD1	11.6067	0.529149
RMS127	yes	alveolar	P3F	DES	4.67652	0.116387
RMS127	yes	alveolar	P3F	MYOG	4.40796	0.226782
RMS127	yes	alveolar	P3F	MYOD1	8.28425	0.0841366
RMS410	yes	alveolar	P3F	DES	5.65841	0.19669
RMS410	yes	alveolar	P3F	MYOG	8.80274	0.0981137
RMS410	yes	alveolar	P3F	MYOD1	10.6676	0.263613
RMS000CPU	yes	alveolar	P3F	DES	7.18002	0.309782
RMS000CPU	yes	alveolar	P3F	MYOG	11.4265	0.40286
RMS000CPU	yes	alveolar	P3F	MYOD1	13.664	0.506124
RMS000FLV	yes	alveolar	P3F	DES	3.2198	0.232859
RMS000FLV	yes	alveolar	P3F	MYOG	7.90016	0.564467
RMS000FLV	yes	alveolar	P3F	MYOD1	9.63273	0.487427
RMS335	yes	alveolar	P7F	DES	6.16812	0.187282
RMS335	yes	alveolar	P7F	MYOG	12.5335	0.159293
RMS335	yes	alveolar	P7F	MYOD1	11.8789	0.26589
RMS000HQC	yes	alveolar	P7F	DES	1.64269	0.407391
RMS000HQC	yes	alveolar	P7F	MYOG	4.04172	0.308369
RMS000HQC	yes	alveolar	P7F	MYOD1	5.87464	0.17585
RMS000HWO	yes	alveolar	P7F	DES	3.38472	0.706797
RMS000HWO	yes	alveolar	P7F	MYOG	4.40391	0.30149
RMS000HWO	yes	alveolar	P7F	MYOD1	9.61144	0.599235
RMS000HWQ	yes	alveolar	P7F	DES	3.15676	0.330043
RMS000HWQ	yes	alveolar	P7F	MYOG	8.30469	0.217547
RMS000HWQ	yes	alveolar	P7F	MYOD1	13.8129	4.97475
SS000DAZ	neg	synovial	SS	DES	-1.36836	1.41675
SS000DAZ	neg	synovial	SS	MYOG	-1.60567	0.784541
SS000DAZ	neg	synovial	SS	MYOD1	-2.42653	1.08563
SS077	neg	synovial	SS	DES	-2.59599	1.56954
SS077	neg	synovial	SS	MYOG	-3.96083	0.973314
SS077	neg	synovial	SS	MYOD1	-3.08171	0.517099

## Sheet: 2B_normalized
model	successful	histology	fusion	gene	cq	sd
RMS000EEC	yes	embryonal	P3_rare	fusion	4.22	0.0628326
RMS006	yes	alveolar	P3F	fusion	2.6	0.280327
RMS013	yes	alveolar	P3F	fusion	1.87	0.102519
RMS102	yes	alveolar	P3F	fusion	7.16	0.988068
RMS108	yes	alveolar	P3F	fusion	8.49	0.288401
RMS109	yes	alveolar	P3F	fusion	1.91	0.106604
RMS110	yes	alveolar	P3F	fusion	3.46	0.287462
RMS127	yes	alveolar	P3F	fusion	0.66	0.0174301
RMS410	yes	alveolar	P3F	fusion	0.57	0.213596
RMS000CPU	yes	alveolar	P3F	fusion	3.94034	0.0216385
RMS000FLV	yes	alveolar	P3F	fusion	1.3063	0.19776
RMS335	yes	alveolar	P7F	fusion	-2.18	0.11972
RMS000HQC	yes	alveolar	P7F	fusion	-6.76582	4.01321
RMS000HWO	yes	alveolar	P7F	fusion	-5.62402	0.355486
RMS000HWQ	yes	alveolar	P7F	fusion	-3.8511	0.305884
