# Supplementary material for: Mesenchymal tumor organoid models recapitulate rhabdomyosarcoma subtypes
Source: EMBO Mol Med. 2022 Aug 2;14(10):e16001. doi: 10.15252/emmm.202216001 (PMC9549731; doi:10.15252/emmm.202216001)
Supplement: Supplementary file 8 — Source Data for Figure 5 [file EMMM-14-e16001-s001.xlsx]

## Sheet: RMS000ETY_rep2
JQ1	Mercaptopurine	Thioguanine	Abemaciclib	ActinomycinD	Afatinib	Alectinib	Alisertib	AMG337	Apatinib	AT406	AT7519	Axitinib	AZD1775	AZD4547	AZD5582	AZD6738	AZD8055	BCT100	BIBR1532	Binimetinib	Birinapant	Bortezomib	Buparlisib	Busulfan	Cabozantinib	Camptothecin	Capmatinib	CC122	Cediranib	Ceritinib	Cisplatin	Cobimetinib	CPI455	Crenolanib	Crizotinib	CUDC907	Cytarabine	Dabrafenib	Dasatinib	Daunorubicin	Decitabine	Defactinib	Dexametasone	Dovitinib	Doxorubicin	EHT1864	Ensartinib	Entinostat	Entospletinib
81.5741	87.473	78.4964	110.315	115.91	78.6	92.9954	77.905	74.0508	91.751	112.162	85.2212	80.2068	99.4216	132.535	47.0994	88.9691	90.0628		99.0716	78.6958	104.604	91.3524	107.472	134.021	91.0935	97.3152	75.1408	72.9607	95.6163	113.55	89.2822	94.2748	61.8111	84.4309	109.43	85.8953	90.3293	80.4927	120.754	116.454	116.816	73.5948	94.9422	84.8441	89.1862	72.0132	132.876	117.01	153.715
90.8072	78.1116	79.8286	103.827	19.1975	82.7853	102.436	75.7749	89.6673	107.861	104.129	111.941	115.633	105.037	111.948	43.2451	97.4044	102.866		111.23	73.0106	96.2128	93.0123	119.454	118.604	123.669	72.1968	74.8202	83.2554	106.368	108.616	102.849	103.87	79.5793	54.2166	88.5716	62.6234	107.612	92.5063	105.293	112.016	101.427	79.5793	105.31	89.0119	92.589	59.9944	140.585	128.128	209.363
95.1103	90.2586	76.7936	92.4776	2.32487	82.7853	101.231	71.4931	69.9471	83.1496	95.7052	112.532	113.472	104.628	87.9265	29.6875	83.1628	90.3098		123.389	87.5371	88.801	7.47878	109.969	102.325	105.089	45.6547	88.8338	90.7787	93.5815	103.955	109.984	28.7893	82.0728	79.8286	119.454	7.09605	100.681	114.339	106.164	58.5891	107.022	79.0592	149.41	84.1175	383.192	87.473	119.255	142.448	186.765
55.1926	58.3843	75.9102	116.803	7.81906	65.9022	61.4619	46.3228	64.9601	102.458	85.4421	95.9562	91.4657	90.4999	82.9927	21.3876	77.9977	43.8714		89.7539	21.637	57.9097	0.0259356	87.5304	84.5091	97.3757	7.73843	76.7509	97.5825	103.596	61.434	79.4775	13.63	74.2787	91.0779	107.948	1.35582	82.2432	106.253	81.3102	26.2949	92.3922	57.4368	117.354	57.6363	45.9298	93.6855	137.251	107.075	149.334
7.17455	81.7379	81.6239	123.057	7.37089	68.9323	74.3325	33.1998	69.2703	191.103	64.9959	12.754	70.0686	38.4182	72.1197	26.852	73.2386	19.1126		123.583	9.03401	43.5626	-0.97829	46.995	91.0935	119.199	1.94624	84.4096	85.927	71.7846	37.9837	103.803	-0.5237	164.188	88.2211	49.5185	1.26697	40.4889	86.0108	66.7197	0.688973	52.995	60.4504	172.492	44.3066	0.0840313	83.8681	82.9348	49.5979	151.443
4.68103	76.9076	53.8533	3.5399	4.40801	9.3797	91.2965	41.5851	81.1039	126.805	64.0629	8.89526	49.5979	43.0538	11.0055	4.79502	61.7613	19.4214		101.26	6.4265	28.0067	1.40363	10.0155	104.271	81.168	6.78385	91.1919	82.1868	7.96686	7.20504	79.7849	3.22563	93.3007	5.88505	3.75075	-1.24771	28.9729	29.3727	20.718	1.92427	45.7244	8.8274	150.989	5.69981	2.54065	52.3144	19.7348	6.30958	101.187
[truncated: 120 more columns]

## Sheet: RMS000ETY_rep1
JQ1	Mercaptopurine	Thioguanine	Abemaciclib	ActinomycinD	Afatinib	Alectinib	Alisertib	AMG337	Apatinib	AT406	AT7519	Axitinib	AZD1775	AZD4547	AZD5582	AZD6738	AZD8055	BCT100	BIBR1532	Binimetinib	Birinapant	Bortezomib	Buparlisib	Busulfan	Cabozantinib	Camptothecin	Capmatinib	CC122	Cediranib	Ceritinib	Cisplatin	Cobimetinib	CPI455	Crenolanib	Crizotinib	CUDC907	Cytarabine	Dabrafenib	Dasatinib	Daunorubicin	Decitabine	Defactinib	Dexametasone	Dovitinib	Doxorubicin	EHT1864	Ensartinib	Entinostat	Entospletinib
68.4805	102.106	82.0669	110.937	86.8403	113.611	88.0689	99.3184	115.57	109.369	110.462	87.1675	114.185	76.5594	81.4858	65.3238	77.3768	113.286		104.369	100.671	88.076	92.123	98.227	109.845	112.429	94.5202	102.237	99.261	93.0723	79.2402	101.264	81.0021	120.686	97.5391	108.07	109.845	97.4728	119.105	111.644	99.1787	100.5	441.306	100.694	84.3709	88.4831	97.4161	93.1852	102.122	84.5759
79.1971	96.5552	95.7681	95.0544	20.3479	83.8923	84.9308	73.228	92.4063	138.92	116.159	108.917	89.8736	75.5921	100.065	55.5337	68.5789	93.8829		89.0277	106.542	66.9898	97.4459	117.577	94.4745	94.4392	75.6419	82.5916	92.4309	118.884	78.3213	101.08	85.818	112.724	106.23	109.894	79.4301	115.63	102.526	128.54	96.8788	115.357	87.2653	123.746	113.143	98.219	102.606	83.5592	109.665	96.9652
105.165	116.849	93.0295	105.086	1.8988	82.0139	88.411	81.5749	103.91	141.415	90.6031	107.824	90.605	66.6029	72.0545	32.3458	103.828	84.8245		98.4209	100.958	84.2958	0.819713	100.835	84.6771	129.907	33.7622	92.7671	89.4545	86.1939	74.4037	119.483	18.6931	100.909	100.122	108.404	3.58215	111.979	90.8501	106.618	357.862	100.641	68.3493	144.241	114.791	57.4474	91.2584	93.5214	108.766	115.594
78.0492	115.078	84.6825	110.453	8.92088	69.2712	63.4986	58.5101	109.207	107.685	103.531	148.084	93.6273	71.2875	41.7153	31.7391	99.056	47.9566		118.159	32.969	53.3934	-0.766699	91.1337	98.9895	125.392	12.7556	97.5965	85.0433	90.1181	42.4822	92.2084	2.55965	95.4565	117.373	94.1649	1.42162	77.9133	100.506	76.2025	32.6684	84.2077	84.4447	155.23	84.6579	40.7135	86.6913	94.4398	108.968	86.2158
13.8726	96.6782	81.4929	130.608	12.3997	69.4123	80.3907	46.457	93.2344	102.526	69.1918	11.1365	58.6892	32.4566	39.7115	29.6564	63.6019	21.1252		98.1125	10.4781	35.4529	1.68942	38.6691	121.547	103.002	1.59719	101.401	92.6605	76.8816	1.48178	103.333	-0.563405	88.6182	111.732	57.3763	1.8449	42.5599	68.4599	108.249	1.77481	67.1572	65.1106	137.086	39.4383	4.94277	86.3798	44.8909	49.5251	68.7101
7.69031	84.7317	76.9587	2.65712	5.86885	6.73036	82.836	36.7489	98.9494	93.2928	44.9145	8.53262	43.2953	36.6368	11.7492	5.81265	49.6383	15.6796		108.598	5.64866	36.6865	3.7429	13.3269	105.215	59.4826	8.21548	89.1184	83.1164	7.34765	2.33855	90.0886	-0.722321	77.7622	4.50075	0.065353	4.48164	35.8843	30.1523	38.5211	5.16729	61.3856	10.6913	147.211	3.8284	0.465388	58.879	8.07568	4.38306	79.935
[truncated: 120 more columns]

## Sheet: RMS000EEC_rep2
JQ1	Mercaptopurine	Thioguanine	Abemaciclib	ActinomycinD	Afatinib	Alectinib	Alisertib	AMG337	Apatinib	AT406	AT7519	Axitinib	AZD1775	AZD4547	AZD5582	AZD6738	AZD8055	BCT100	BIBR1532	Binimetinib	Birinapant	Bortezomib	Buparlisib	Busulfan	Cabozantinib	Camptothecin	Capmatinib	CC122	Cediranib	Ceritinib	Cisplatin	Cobimetinib	CPI455	Crenolanib	Crizotinib	CUDC907	Cytarabine	Dabrafenib	Dasatinib	Daunorubicin	Decitabine	Defactinib	Dexametasone	Dovitinib	Doxorubicin	EHT1864	Ensartinib	Entinostat	Entospletinib
93.4096	97.7119	99.8822	97.4278	96.0062	88.2995	95.1176	95.0413	87.3725	99.3395	87.6691	91.5561	90.6245	93.7511	90.0926	94.5517	99.3488	99.3854		99.9205	104.424	91.8328	102.813	104.065	103.793	96.8493	96.0956	97.084	104.33	95.1564	89.0611	104.125	98.1099	96.7605	95.3806	94.0472	91.5685	91.8466	104.973	105.416	87.6027	99.5177	88.9482	100.238	107.434	104.769	103.539	67.2114	111.919	105.893
95.8196	99.3313	103.922	105.702	53.5144	93.5506	90.4123	100.01	92.4373	92.1637	95.7701	97.1565	87.2472	97.5404	103.894	83.0598	102.142	102.063		115.3	96.0312	98.3983	101.669	108.88	57.4416	93.1205	94.9329	98.2575	91.7307	96.6546	92.2308	102.776	94.1899	97.7399	100.512	102.85	91.8633	95.798	104.483	99.321	100.13	99.253	93.1263	97.2183	106.143	93.7624	114.802	95.914	116.491	105.904
81.6344	97.2065	102.381	103.309	5.72826	97.0551	91.6353	94.6234	97.3289	86.347	106.248	100.731	91.587	103.189	86.7546	81.1955	97.4233	64.7012		100.119	108.207	94.8603	33.361	112.098	100.743	101.9	77.1482	105.309	110.923	99.0261	87.41	103.07	97.5637	101.241	105.664	106.917	91.804	97.515	107.203	89.1376	87.1584	89.1004	97.4793	88.5236	111.507	73.4505	110.884	91.9965	114.271	104.345
95.6027	95.9263	93.1875	97.5164	12.3122	90.5653	97.2526	72.1975	98.8032	103.398	104.531	100.497	90.6113	84.0183	59.6422	83.2049	98.8749	17.1434		93.8902	102.142	94.7582	1.91863	96.9347	103.198	98.9613	36.6755	104.784	102.425	95.492	49.2198	92.1384	89.6717	101.073	101.703	100.66	7.27936	93.3559	105.457	83.7511	46.2246	90.3711	106.656	90.9119	84.4012	47.1663	110.522	93.5723	110.612	99.2089
61.4838	100.744	103.8	96.4253	17.6232	65.8616	99.0635	148.447	81.2514	98.6609	98.6312	23.3926	65.7545	36.7005	39.2308	71.6676	78.2678	6.99839		122.238	107.24	82.013	-0.907274	54.9004	98.4421	92.1711	22.2054	106.855	100.234	66.7108	4.39122	85.9143	80.7089	102.397	100.823	43.7569	3.73409	48.5506	91.982	85.1251	7.4976	92.5079	102.091	91.345	55.4292	2.88025	98.9746	41.9908	58.0167	106.689
36.3472	98.1788	69.6651	85.7711	33.221	6.05743	91.6051	55.5744	96.5156	91.663	89.0727	25.4974	16.8541	24.8598	6.47748	6.86982	33.5088	5.65013		110.041	93.8276	71.1589	2.21706	7.5827	103.569	53.1416	2.74923	94.006	94.473	6.33556	6.67625	88.2283	4.5112	100.428	6.64246	2.27475	3.0777	38.8975	84.6059	28.7086	1.98544	80.5816	42.5137	94.5104	6.5865	35.4942	25.1176	5.38502	8.44876	90.4051
[truncated: 120 more columns]

## Sheet: RMS000EEC_rep1
JQ1	Mercaptopurine	Thioguanine	Abemaciclib	ActinomycinD	Afatinib	Alectinib	Alisertib	AMG337	Apatinib	AT406	AT7519	Axitinib	AZD1775	AZD4547	AZD5582	AZD6738	AZD8055	BCT100	BIBR1532	Binimetinib	Birinapant	Bortezomib	Buparlisib	Busulfan	Cabozantinib	Camptothecin	Capmatinib	CC122	Cediranib	Ceritinib	Cisplatin	Cobimetinib	CPI455	Crenolanib	Crizotinib	CUDC907	Cytarabine	Dabrafenib	Dasatinib	Daunorubicin	Decitabine	Defactinib	Dexametasone	Dovitinib	Doxorubicin	EHT1864	Ensartinib	Entinostat	Entospletinib
84.784	113.705	116.087	108.959	105.903	103.19	94.5216	110.149	102.901	99.5761	98.7373	101.882	89.9404	92.086	81.2608	112.102	93.6797	112.68		92.1942	103.095	78.4287	106.757	69.9724	98.2266	97.7805	117.973	104.167	101.958	105.195	106.968	101.463	93.2356	102.907	98.0133	104.016	98.0792	105.037	83.1038	106.274	83.8388	76.8346	92.4921	97.6062	101.093	97.9335	96.4699	106.332	102.725	100.294
106.637	109.987	101.37	107.904	55.2712	100.192	98.5618	89.939	110.065	107.12	108.475	95.6659	102.428	101.762	92.5071	94.0668	102.846	92.908		100.579	96.8257	82.7568	115.872	74.7958	94.5063	98.5142	105.942	100.071	91.7317	108.51	111.668	102.924	106.001	105.897	98.1074	103.022	96.7592	51.8719	102.978	100.832	90.3441	81.8112	89.9006	92.6576	97.7238	105.098	89.7175	101.276	95.2384	101.131
110.958	112.735	114.422	109.074	6.1163	99.3586	93.7277	102.718	98.0237	96.2485	107.852	102.579	99.7403	101.667	92.6189	92.4973	102.663	76.3001		102.702	99.9211	85.5992	29.9175	77.797	104.198	97.1463	79.3205	102.179	94.3947	106.655	107.335	101.083	111.845	94.4888	100.648	106.175	97.5169	102.526	101.289	113.525	76.0385	93.4126	92.9472	98.7947	105.027	80.7771	105.088	96.7036	100.144	98.7562
101.403	104.6	106.813	111.714	13.4438	95.5516	96.0048	70.5328	101.569	102.531	103.822	114.551	99.0208	91.1842	57.3502	88.9676	95.877	19.3732		99.8711	102.153	84.9638	0.978029	83.6613	98.3133	91.4091	42.1592	99.6839	73.1469	94.9008	65.6675	100.386	99.1588	109.704	110.46	93.8125	6.27298	67.0943	109.424	89.4144	50.9258	93.4668	100.15	95.9523	88.6398	48.5143	107.102	89.2728	102.441	102.769
62.1272	102.418	99.2497	107.638	16.3635	70.4956	100.591	64.3018	107.868	97.0763	98.8479	22.4267	67.5112	41.6321	37.2517	94.501	78.8024	67.9037		94.5245	97.8511	82.6858	2.49565	53.3757	94.2316	94.0841	26.2384	95.4497	92.0857	69.0116	5.14107	94.236	84.4562	99.799	108.334	46.1024	2.30193	52.7808	99.8398	78.0285	6.82052	94.532	106.942	111.009	51.7492	6.71821	83.7237	42.8431	67.4327	101.752
46.9936	111.685	76.0104	91.9532	20.375	4.63589	97.448	62.5213	98.934	89.2097	92.8582	28.3346	15.0693	27.4978	5.36093	5.02128	40.3075	5.66748		99.1703	94.4051	63.5625	3.04985	8.24267	96.2079	19.5356	4.95987	90.9592	93.568	5.29958	2.64437	100.702	1.25068	101.297	4.13887	-0.327583	4.75388	42.7315	96.608	34.4372	2.76526	90.0955	53.5803	119.335	4.99338	8.58083	24.6978	3.6994	5.35727	89.5832
[truncated: 120 more columns]

## Sheet: RMS007_rep2
JQ1	Mercaptopurine	Thioguanine	Abemaciclib	ActinomycinD	Afatinib	Alectinib	Alisertib	AMG337	Apatinib	AT406	AT7519	Axitinib	AZD1775	AZD4547	AZD5582	AZD6738	AZD8055	BCT100	BIBR1532	Binimetinib	Birinapant	Bortezomib	Buparlisib	Busulfan	Cabozantinib	Camptothecin	Capmatinib	CC122	Cediranib	Ceritinib	Cisplatin	Cobimetinib	CPI455	Crenolanib	Crizotinib	CUDC907	Cytarabine	Dabrafenib	Dasatinib	Daunorubicin	Decitabine	Defactinib	Dexametasone	Dovitinib	Doxorubicin	EHT1864	Ensartinib	Entinostat	Entospletinib
88.1677	89.2158	93.8305	106.932	90.697	71.8692	96.6876	82.9233	80.8907	103.358	94.5664	83.0407	87.949	82.3703	112.741	107.02	94.0164	68.3016		98.6462	109.712	108.226	108.362	118.285	98.8423	109.639	91.2619	113.177	111.863	86.733	93.0085	97.4978	88.7454	89.6468	89.7694	83.414	96.6955	100.058	91.3328	130.286	95.0491	125.437	91.4217	112.504	87.6986	94.9488	100.981	68.6016	92.0386	80.354
96.3153	199.779	98.0649	101.468	46.5128	110.189	121.364	81.8204	109.035	93.6216	75.5242	105.112	103.973	109.996	96.0313	81.833	105.325	88.116		104.166	120.534	94.411	97.8609	95.3231	105.039	84.2624	98.7662	75.997	89.4566	92.2243	112.051	94.838	81.6374	77.7212	125.711	95.8113	103.557	96.6112	115.001	107.155	87.9789	122.096	112.505	94.0128	90.8723	74.2045	94.177	108.621	84.1634	119.097
91.988	99.1932	101.522	106.22	6.01263	104.418	103.666	94.7686	107.408	79.3521	85.46	96.3228	95.1733	85.1979	71.6454	84.039	99.5693	62.0194		103.661	93.7206	101.575	3.55796	131.488	200.547	102.768	98.4311	87.9776	111.685	85.6152	110.109	94.435	73.2066	80.0032	117.656	91.165	42.4699	90.3614	94.6373	94.522	62.5804	93.6059	86.5407	98.4707	99.6496	91.5955	97.4479	104.493	120.315	96.1674
40.0005	107.1	124.029	85.0938	5.58378	61.9201	72.1214	61.0456	93.5854	93.9454	97.3164	104.519	90.3471	47.3723	33.7807	77.6916	94.177	26.0734		114.345	63.9784	99.5884	-0.640728	84.7072	107.368	97.658	25.7422	94.3672	124.904	109.443	42.3372	98.2148	28.8974	98.9904	124.287	95.0919	3.55608	118.501	72.4059	86.7907	33.3748	102.53	121.853	108.444	80.9878	61.5758	93.653	85.0194	107.545	127.541
8.3862	92.4824	93.5854	76.2363	4.77917	63.375	74.1194	63.2643	96.1547	92.0824	81.876	15.1962	44.8772	12.5433	12.7775	57.5761	60.6399	10.4428		95.8542	49.7243	97.9953	-2.04165	36.9463	72.4503	108.893	2.19831	111.241	110.329	33.1107	3.87837	99.4026	7.57334	101.763	111.753	55.112	2.22983	58.8728	73.6346	81.1974	1.96809	303.723	103.297	148.78	22.6403	0.15163	117.737	37.9044	31.512	105.688
2.41495	79.8722	53.6502	5.2484	12.9029	5.92914	87.97	53.8911	89.8623	82.1599	86.081	9.77052	8.57575	6.87077	7.47793	6.35775	22.8981	10.006		118.105	15.9295	43.8837	0.739773	10.7726	71.2083	40.2387	2.41466	82.0781	85.0997	5.41905	6.41541	109.876	1.94416	80.6625	6.40846	2.29355	1.18746	49.0745	104.755	29.5134	1.59981	75.603	23.9968	92.5011	5.73654	5.17126	37.4057	8.66934	7.36384	80.8399
[truncated: 120 more columns]

## Sheet: RMS007_rep1
JQ1	Mercaptopurine	Thioguanine	Abemaciclib	ActinomycinD	Afatinib	Alectinib	Alisertib	AMG337	Apatinib	AT406	AT7519	Axitinib	AZD1775	AZD4547	AZD5582	AZD6738	AZD8055	BCT100	BIBR1532	Binimetinib	Birinapant	Bortezomib	Buparlisib	Busulfan	Cabozantinib	Camptothecin	Capmatinib	CC122	Cediranib	Ceritinib	Cisplatin	Cobimetinib	CPI455	Crenolanib	Crizotinib	CUDC907	Cytarabine	Dabrafenib	Dasatinib	Daunorubicin	Decitabine	Defactinib	Dexametasone	Dovitinib	Doxorubicin	EHT1864	Ensartinib	Entinostat	Entospletinib
121.611	104.618	88.0781	112.377	93.4103	100.966	73.6079	102.555	97.1421	113.885	86.4912	90.527	104.729	86.4741	113.739	97.0246	70.0797	102.061		92.3763	39.7678	104.786	100.069	85.2371	99.5142	90.9019	90.9549	88.1551	95.7118	102.18	140.017	100.462	99.6829	105.546	90.9914	87.4989	83.135	110.156	97.7064	111.248	100.101	88.6691	68.7386	99.3801	94.1356	80.4873	77.5838	97.527	89.2237	108.629
131.644	139.018	101.137	92.7071	57.6445	106.612	89.4268	76.3844	94.2004	95.614	98.5559	92.047	89.7913	99.5474	119.288	93.1429	71.5222	96.8781		92.7125	94.4841	70.1901	78.3089	95.4066	109.997	91.4334	123.97	126.344	92.5756	90.927	85.4735	97.9312	104.983	109.658	120.85	110.938	128.665	118.944	94.1912	77.8458	99.4369	100.424	94.8082	112.72	128.406	81.6771	96.8058	103.151	106.882	108.021
97.3487	132.057	109.557	110.743	2.0593	94.9612	74.6959	93.3779	82.442	94.2539	92.4963	103.766	91.9746	104.454	88.8948	108.824	87.3042	69.2295		91.1406	113.593	86.7348	1.05418	83.08	111.525	69.7018	69.0439	87.4825	109.249	95.1076	92.4952	101.448	76.9531	117.616	128.589	91.4026	48.5017	107.637	108.771	100.213	106.952	97.8213	123.354	126.195	116.145	106.177	123.313	97.3852	110.646	92.1259
36.4939	97.1907	111.093	115.282	6.28901	87.5457	69.431	75.2742	111.672	101.247	82.8044	90.307	93.5421	54.4856	25.761	91.0927	95.7888	25.2807		90.1799	79.3747	66.7013	-0.709908	73.4519	93.1784	112.525	24.6963	100.157	84.5692	84.8005	79.3869	79.2761	24.0089	102.142	123.714	94.9176	3.05489	103.243	95.5596	96.7005	29.6865	85.6126	86.6316	115.248	85.9103	64.2865	137.535	89.3666	69.688	99.4233
11.0037	127.851	142.64	104.753	6.30131	75.3345	102.756	61.4007	103.637	97.9575	98.4387	10.2914	51.8596	18.9753	11.2152	75.8293	58.7588	10.915		99.3801	33.4226	72.7445	3.24493	29.5075	108.917	92.7893	4.36647	98.5724	98.7912	36.5457	3.02692	80.686	9.27082	90.5538	129.063	46.3578	3.32272	69.9822	79.4231	122.389	2.4658	151.887	93.0295	115.148	21.6803	4.10646	107.199	47.5271	27.0885	82.7539
8.73462	105.61	86.2466	3.78375	11.0767	5.31886	68.2412	62.6405	94.2288	81.0216	87.1733	11.9255	10.2906	6.67101	6.74092	5.43236	22.7216	8.05491		89.3328	17.126	42.4847	3.88492	11.6922	67.9149	41.8437	4.58652	103.884	82.5595	5.09288	1.20487	106.114	0.0775572	99.5894	5.96315	-0.616949	3.37294	44.5219	105.561	96.8554	2.03788	90.6821	24.707	108.021	3.93722	2.74852	31.7087	10.5904	3.62292	76.433
[truncated: 120 more columns]

## Sheet: RMS000HWQ_rep2
JQ1	Mercaptopurine	Thioguanine	Abemaciclib	ActinomycinD	Afatinib	Alectinib	Alisertib	AMG337	Apatinib	AT406	AT7519	Axitinib	AZD1775	AZD4547	AZD5582	AZD6738	AZD8055	BCT100	BIBR1532	Binimetinib	Birinapant	Bortezomib	Buparlisib	Busulfan	Cabozantinib	Camptothecin	Capmatinib	CC122	Cediranib	Ceritinib	Cisplatin	Cobimetinib	CPI455	Crenolanib	Crizotinib	CUDC907	Cytarabine	Dabrafenib	Dasatinib	Daunorubicin	Decitabine	Defactinib	Dexametasone	Dovitinib	Doxorubicin	EHT1864	Ensartinib	Entinostat	Entospletinib
110.659	98.2396	110.523	101.616	84.476	88.0364	100.943	107.969	95.1546	91.854	93.759	97.5151	85.0979	97.4253	102.899	71.2392	98.5738	80.9825		87.3917	98.0418	97.016	104.188	103.284	91.4541	97.393	87.884	112.701	104.045	85.7799	88.3319	95.674	97.695	82.5978	111.721	99.2732	100.534	87.0337	102.882	102.789	93.4944	102.168	104.63	87.6557	105.551	94.1462	93.7469	103.168	99.8553	105.902
121.599	106.168	95.8449	103.374	25.5931	88.8479	99.922	104.964	112.09	105.637	107.265	102.334	84.6564	99.3857	106.105	81.0369	80.9808	97.5249		91.2314	97.5473	92.8506	91.4638	93.556	107.037	103.896	93.8087	103.397	114.892	104.721	93.3668	100.028	102.248	104.119	75.1695	98.88	112.202	94.6264	95.8185	104.862	87.729	103.223	104.978	82.7057	107.118	95.2277	105.778	103.366	103.684	96.6729
104.791	111.012	103.174	105.953	4.16368	95.6832	99.3991	84.4243	103.892	104.265	101.419	111.887	94.4215	96.4294	94.6383	77.6378	80.458	53.4915		94.4157	85.9735	80.0187	6.61682	91.2256	87.9862	95.5789	37.06	108.561	98.3326	97.8103	98.8602	108.341	102.95	95.0364	77.8298	103.009	22.036	71.1605	100.386	88.8904	24.2483	91.1215	96.7892	73.7811	97.1033	36.3744	81.3646	97.1033	103.946	98.7204
51.0834	105.476	104.163	110.776	8.3453	95.1481	61.3619	25.2076	102.003	105.243	88.7551	108.192	78.8294	53.6353	81.0415	73.4729	43.9762	18.3769		104.904	109.123	74.5116	-1.18444	68.5073	101.025	105.654	8.84434	103.971	101.59	83.5716	27.6108	93.6294	83.7085	111.035	79.3596	65.1706	3.11991	21.4081	96.8328	38.8616	6.51463	58.295	97.1479	97.8738	80.9399	6.79244	103.095	87.1893	113.956	94.6544
4.72224	90.4584	82.5241	123.206	13.7877	72.3101	79.0016	16.0207	91.0459	98.7319	98.6894	13.9008	21.5728	4.33798	50.4782	72.1893	39.3604	3.66953		102.431	123.419	52.4988	-1.52459	7.54588	89.6709	110.948	4.78686	93.9137	101.848	74.756	4.45018	104.004	45.1107	105.261	66.254	11.7653	1.78491	17.3934	74.2652	19.7968	0.327125	39.9252	92.8957	88.7602	13.8859	-0.866473	85.0603	95.4435	82.3742	84.9245
-1.2382	73.1161	26.2683	4.04371	11.9631	6.43906	71.9136	18.3397	98.6894	107.922	96.8753	20.55	12.8197	4.85761	7.33172	4.95686	33.7214	4.88969		94.8321	62.5409	34.3488	1.14485	3.88349	91.2938	25.871	2.36881	77.7736	85.196	7.6678	5.81616	87.9848	2.80273	95.0073	6.0931	0.431214	1.09133	9.69059	86.684	5.46727	1.8422	31.6926	14.2853	81.2832	4.04941	6.6464	53.86	69.4572	7.08519	88.3856
[truncated: 120 more columns]

## Sheet: RMS000HWQ_rep1
JQ1	Mercaptopurine	Thioguanine	Abemaciclib	ActinomycinD	Afatinib	Alectinib	Alisertib	AMG337	Apatinib	AT406	AT7519	Axitinib	AZD1775	AZD4547	AZD5582	AZD6738	AZD8055	BCT100	BIBR1532	Binimetinib	Birinapant	Bortezomib	Buparlisib	Busulfan	Cabozantinib	Camptothecin	Capmatinib	CC122	Cediranib	Ceritinib	Cisplatin	Cobimetinib	CPI455	Crenolanib	Crizotinib	CUDC907	Cytarabine	Dabrafenib	Dasatinib	Daunorubicin	Decitabine	Defactinib	Dexametasone	Dovitinib	Doxorubicin	EHT1864	Ensartinib	Entinostat	Entospletinib
105.606	100.902	99.9975	93.9558	87.446	107.036	90.9185	102.624	111.134	107.484	104.406	92.6475	94.4535	102.849	98.7593	100.845	105.577	96.1551		90.2686	107.293	92.6296	108.572	96.0408	106.017	106.078	93.4621	88.3606	97.8847	83.3893	116.983	95.8692	97.768	91.2144	93.5894	104.471	92.3456	93.6616	101.351	96.0363	95.652	93.2349	85.7123	94.5156	98.5908	96.7583	102.38	92.9659	113.566	105.654
87.2235	104.463	102	107.137	23.0794	98.3578	93.4006	94.5945	113.846	108.102	104.079	99.4271	113.247	106.072	90.9016	83.8801	96.4801	82.6984		106.998	105.945	99.1394	106.382	89.2805	106.606	114.815	92.6975	107.433	102.992	99.5328	107.143	100.607	102.65	104.212	98.0663	112.718	111.926	98.7158	112.604	110.216	95.2692	91.4932	97.6224	95.646	99.8343	97.4793	101.217	93.0887	98.011	91.8985
92.5807	100.757	91.185	98.8834	2.38783	110.144	96.945	67.3703	99.9039	99.1024	93.9396	108.145	104.312	95.0222	93.8635	65.3382	85.4529	61.8942		109.86	97.9672	71.9456	4.8529	116.264	100.854	105.278	39.8073	97.3602	96.9053	95.6002	98.4866	100.413	119.499	106.272	93.2336	93.1767	16.0542	80.6203	111.471	84.0749	25.1479	100.089	92.2488	77.1687	98.2533	32.3359	98.9594	95.1483	110.441	91.6765
45.9526	104.533	107.906	107.826	9.54459	98.9519	53.0553	21.6115	105.887	96.7695	90.6374	121.898	75.9381	49.8311	86.5277	86.1965	45.5361	18.1571		101.48	108.366	80.7022	-1.09441	76.2507	102.612	123.008	9.65927	117.125	97.9324	105.181	25.3602	110.278	101.213	98.8604	106.424	68.4381	1.83797	21.3198	115.968	33.386	4.93091	52.9591	100.377	98.5542	92.1607	12.4577	91.7224	99.9681	120.128	108.962
7.04393	84.1937	78.9998	107.252	11.2521	73.7855	63.4946	15.7574	94.3597	102.532	91.6201	17.9105	26.1421	4.94183	54.6022	72.6046	35.9439	3.65419		97.2394	119.238	57.5008	2.21478	10.619	92.3894	117.659	3.23892	107.579	96.2744	77.5676	2.4258	104.049	44.4388	99.5775	59.3923	12.3086	0.535369	17.3149	68.937	18.3261	2.0608	45.2748	99.4198	94.3512	9.69409	4.54717	100.658	93.6958	69.6186	96.1754
4.02147	125.507	18.501	117.816	11.7905	6.19519	75.2134	17.7528	90.9521	109.769	82.3229	20.1293	18.0869	8.0596	5.7792	5.46301	29.5735	2.82042		94.726	60.6816	49.153	3.51845	7.3661	97.516	27.2596	6.56436	77.6866	88.7164	7.71679	2.92822	99.2388	0.562146	91.6527	3.63632	-1.85553	4.38984	16.4484	75.0157	10.6972	3.18319	35.8046	17.0063	72.2903	3.64733	3.29925	39.7023	70.0076	4.10115	63.9847
[truncated: 120 more columns]

## Sheet: RMS000HWO_rep2
JQ1	Mercaptopurine	Thioguanine	Abemaciclib	ActinomycinD	Afatinib	Alectinib	Alisertib	AMG337	Apatinib	AT406	AT7519	Axitinib	AZD1775	AZD4547	AZD5582	AZD6738	AZD8055	BCT100	BIBR1532	Binimetinib	Birinapant	Bortezomib	Buparlisib	Busulfan	Cabozantinib	Camptothecin	Capmatinib	CC122	Cediranib	Ceritinib	Cisplatin	Cobimetinib	CPI455	Crenolanib	Crizotinib	CUDC907	Cytarabine	Dabrafenib	Dasatinib	Daunorubicin	Decitabine	Defactinib	Dexametasone	Dovitinib	Doxorubicin	EHT1864	Ensartinib	Entinostat	Entospletinib
92.2452	101.027	125.188	86.8182	86.6097	73.4843	94.7068	110.338	77.1632	82.8647	82.8984	110.273	90.5142	100.344	101.822	73.4368	114.161	119.062		102.189	90.0522	97.7245	91.344	69.9498	77.5413	93.8814	98.3353	118.943	106.788	92.7719	97.9653	102.385	94.6774	68.2608	109.158	99.3371	81.9009	93.2762	111.174	94.4865	100.83	110.412	100.525	84.8367	117.317	90.2252	112.29	68.6789	104.255	102.885
106.175	114.594	94.8193	101.429	40.469	94.6995	104.734	98.2762	83.0733	87.964	92.346	92.3581	101.256	102.39	71.9463	52.1472	90.8921	90.0478		88.7417	87.7197	96.0319	99.9341	100.87	112.709	109.885	85.247	83.1941	113.154	80.9035	104.532	96.8936	107.071	103.276	98.5085	98.7907	79.4353	106.321	103.262	105.537	86.2761	101.296	95.8229	105.028	92.4776	96.0228	100.2	71.634	94.4592	111.407
92.2174	114.455	97.5328	110.84	4.42567	93.377	90.0417	91.5018	115.282	100.65	107.711	98.1814	87.5555	105.375	77.8494	55.5204	73.0091	67.2843		102.442	120.04	77.5065	36.3543	103.242	93.5564	88.7485	64.343	124.119	108.21	77.2275	114.395	109.933	140.898	100.822	115.133	96.7515	54.3986	97.5573	88.3562	88.0985	63.3793	92.4734	93.8436	129.071	97.3283	45.8876	112.587	94.9029	89.1148	79.6443
32.9856	105.552	117.113	95.2495	44.3804	90.0261	155.37	72.7584	91.5669	92.7382	88.4571	71.5108	105.148	55.0614	43.6911	52.9742	42.3618	23.903		98.111	109.102	56.3024	0.60681	72.2421	105.402	103.049	50.8173	125.011	145.084	87.1347	14.5927	98.3353	153.225	96.2039	99.6329	72.9218	4.36985	72.7671	99.0479	35.7835	18.3854	86.5293	88.3981	113.078	71.9035	16.6405	102.449	66.0119	116.263	81.8095
4.66146	114.092	126.721	127.201	41.7913	83.8173	128.772	68.7068	97.0031	82.7527	84.501	38.1097	88.2752	19.4535	21.4433	59.2747	42.2565	16.8127		111.172	121.136	43.0281	-0.95587	30.127	99.1599	115.209	9.63297	93.2767	100.999	65.4937	3.08024	101.275	113.941	136.952	123.292	5.19109	2.83448	56.5055	47.0243	22.9513	1.29944	91.9136	67.6103	111.252	15.599	2.80751	139.554	22.8752	125.339	87.8126
1.1674	84.9133	87.6268	4.14172	38.2314	8.71823	115.165	57.2954	89.8756	78.3707	98.4763	47.5453	47.3062	18.0606	6.87981	7.38422	27.7995	13.3342		90.261	94.2803	41.2022	2.80751	9.52255	102.264	73.9775	6.66867	95.349	70.9835	7.47424	7.77996	98.2624	11.3142	100.729	9.27064	0.832974	2.04997	36.8258	59.1056	13.4252	2.69883	85.5564	24.6501	129.711	7.4121	27.4035	58.9495	5.13538	6.76375	80.4156
[truncated: 120 more columns]

## Sheet: RMS000HWO_rep1
JQ1	Mercaptopurine	Thioguanine	Abemaciclib	ActinomycinD	Afatinib	Alectinib	Alisertib	AMG337	Apatinib	AT406	AT7519	Axitinib	AZD1775	AZD4547	AZD5582	AZD6738	AZD8055	BCT100	BIBR1532	Binimetinib	Birinapant	Bortezomib	Buparlisib	Busulfan	Cabozantinib	Camptothecin	Capmatinib	CC122	Cediranib	Ceritinib	Cisplatin	Cobimetinib	CPI455	Crenolanib	Crizotinib	CUDC907	Cytarabine	Dabrafenib	Dasatinib	Daunorubicin	Decitabine	Defactinib	Dexametasone	Dovitinib	Doxorubicin	EHT1864	Ensartinib	Entinostat	Entospletinib
143.766	103.362	85.3314	96.1957	67.6821	95.0691	103.406	104.624	99.9908	102.767	98.3416	97.6862	108.041	95.156	107.458	86.0022	94.3613	125.292		86.7579	112.453	86.3127	104.792	90.4345	103.166	128.361	89.2656	80.7774	92.542	112.788	108.71	98.6672	92.6517	91.8183	104.51	106.464	73.6163	87.0787	106.492	81.4383	87.2032	90.8797	91.4829	94.6072	133.211	104.457	84.5989	100.326	90.8416	110.908
110.97	110.405	102.294	105.801	29.6376	90.1028	85.6094	75.6673	108.975	102.004	80.0814	86.2973	89.7857	103.619	102.194	55.7832	96.1448	105.128		84.7352	103.892	89.2259	89.7329	110.115	95.5214	126.446	84.3482	83.1956	97.9962	109.285	102.075	113.661	116.844	105.463	96.2487	108.207	67.5237	94.1025	105.108	104.913	108.855	87.2032	93.3363	116.552	83.3368	83.42	102.012	89.1794	92.6226	95.6045
95.322	97.5726	93.1951	98.2595	4.27173	88.941	105.113	77.4678	94.5983	99.6098	118.571	88.4885	97.5586	92.3318	83.0551	58.5633	64.4495	70.2835		108.779	128.321	81.5294	36.3648	88.9461	101.587	98.5899	63.0354	92.9656	105.63	100.399	79.6551	97.6098	127.318	102.736	96.6988	100.675	63.2048	91.6548	109.205	68.5081	63.1085	85.5748	88.641	97.6476	93.248	69.2779	98.0492	86.1699	107.596	96.5047
21.9457	89.5413	94.6513	101.381	38.8953	94.6967	133.522	56.4628	118.269	93.4551	88.4355	97.2021	119.058	52.4647	51.2948	57.9719	51.9268	29.7653		115.623	145.143	54.9031	1.30048	78.2091	102.998	92.2756	48.1178	107.343	115.436	110.358	10.6416	93.0746	125.427	88.8087	108.128	79.1886	3.35154	78.9818	86.4579	58.1852	13.329	81.6184	86.8141	124.121	76.2322	18.4668	92.1272	81.8982	117.201	108.975
4.36501	113.106	103.106	134.095	38.9482	85.0478	117.916	59.7459	90.1326	99.6364	89.1982	39.9646	107.723	23.236	20.5581	41.1856	45.6846	12.1968		90.1546	118.127	35.0193	3.17845	30.6049	100.372	102.909	6.72792	113.044	100.326	67.8607	2.49817	91.0491	89.4528	101.897	110.326	9.84332	3.18304	65.75	44.918	24.9994	4.57659	73.3621	77.1589	117.684	7.45399	6.18498	109.364	16.5267	100.726	96.8136
8.12474	120.996	82.0395	3.36476	30.1666	9.95854	132.35	71.2281	91.986	95.0337	106.66	50.9077	48.1734	27.422	8.92335	3.12942	30.3975	7.37533		85.0533	76.0292	32.9584	2.64944	10.3649	101.898	18.7028	7.93815	72.1283	79.8507	7.69708	3.07397	76.4117	4.27126	89.9031	4.76217	-1.45344	6.51758	44.0755	56.2608	11.6524	3.27899	83.5521	26.5527	122.824	4.00316	17.6821	63.1173	1.92031	4.42393	65.9768
[truncated: 120 more columns]

[truncated: 18 more sheets: RMS000FLV_rep2, RMS000FLV_rep1, RMS000HQC_rep2, RMS000HQC_rep1, RMS110_rep2, RMS110_rep1, RMS109_rep2, RMS109_rep1, RMS000CPU, RMS127, RMS012, RMS102, RMS444, RMS410, RMS335, RMS013, RMS108, RMS006]
