# Supplementary material for: Mesenchymal tumor organoid models recapitulate rhabdomyosarcoma subtypes
Source: EMBO Mol Med. 2022 Aug 2;14(10):e16001. doi: 10.15252/emmm.202216001 (PMC9549731; doi:10.15252/emmm.202216001)
Supplement: Supplementary file 9 — Source Data for Figure 6 [file EMMM-14-e16001-s002.zip]

Archive with 20 entries (13 files):
- figure_6/
- figure_6/.DS_Store
- __MACOSX/
- __MACOSX/figure_6/
- __MACOSX/figure_6/._.DS_Store
- figure_6/6B/
- figure_6/6B/6B_readme.rtf
- __MACOSX/figure_6/6B/
- __MACOSX/figure_6/6B/._6B_readme.rtf
- figure_6/6B/6B_WB_rep2.tif
- __MACOSX/figure_6/6B/._6B_WB_rep2.tif
- figure_6/6B/6B_WB_rep1.tif
- __MACOSX/figure_6/6B/._6B_WB_rep1.tif
- __MACOSX/figure_6/._6B
- figure_6/6C/
- figure_6/6C/6C_prexasertib.xlsx
- __MACOSX/figure_6/6C/
- __MACOSX/figure_6/6C/._6C_prexasertib.xlsx
- __MACOSX/figure_6/._6C
- __MACOSX/._figure_6
