# Supplementary material for: Mesenchymal tumor organoid models recapitulate rhabdomyosarcoma subtypes
Source: EMBO Mol Med. 2022 Aug 2;14(10):e16001. doi: 10.15252/emmm.202216001 (PMC9549731; doi:10.15252/emmm.202216001)
Supplement: Supplementary file 9 — Source Data for Figure 6 [file EMMM-14-e16001-s002.zip › figure_6/6C/6C_prexasertib.xlsx]

## Sheet: n1
User: USER
Path: C:\Program Files (x86)\BMG\Omega\User\Data\
Test ID: 7027
Test Name: CTG3D-flat-top-MiM
Date: 12/18/2020
Time: 8:43:44 AM
ID1: 201218_RMS012_TP53KO_Prexasertib_n2
Luminescence
	Raw Data (lens)
	1	2	3	4	5	6	7	8	9	10	11	12	13	14	15	16	17	18	19	20	21	22	23	24
A
B		32431	31703	31995	29922	27102	28994	7507	979	288	296
C		33243	34097	33701	33119	30548	20562	6886	1564	391	139
D		30061	31819	27049	30804	27636	16670	6755	1253	343	220
E		29145	30290	30743	28597	27938	22750	7157	1314	314	281
F
G
H		23843	22721	24199	20724	20283	9116	2007	713	716	554
I		20534	24552	21185	21661	17041	13693	2701	1871	688	506
J		18387	20492	19501	19637	18649	16365	2402	1033	674	518
K		19838	22027	22859	20623	26459	9413	1866	515	480	564
L
M
N
O
P
	par	ctrl	0.78125	1.5625	3.125	6.25	12.5	25	50	100	200
	ave	31220	31977.2	30872	30610.5	28306	22244	7076.25	1277.5	334	234
	stdev	1932.87	1574.84	2822.31	1902.47	1534.11	5154.84	332.397	240.22	44.1437	71.3536
	stdev%	0.0619113	0.0492489	0.0914198	0.062151	0.0541974	0.231741	0.0469736	0.188039	0.132167	0.30493
	KO	ctrl	0.78125	1.5625	3.125	6.25	12.5	25	50	100	200
	ave	20650.5	22448	21936	20661.2	20608	12146.8	2244	1033	639.5	535.5
	stdev	2308.62	1683.7	2038.49	827.444	4119.1	3504.44	379.853	598.043	107.757	27.8747
	stdev%	0.111795	0.0750044	0.092929	0.0400481	0.199879	0.288509	0.169275	0.578939	0.168503	0.0520536
	Viab	ctrl	0.78125	1.5625	3.125	6.25	12.5	25	50	100	200
	parental	100	102.426	98.8853	98.0477	90.6662	71.2492	22.6658	4.09193	1.06983	0.74952
	KO	100	108.704	106.225	100.052	99.7942	58.8206	10.8666	5.0023	3.09678	2.59316

## Sheet: n2
User: USER
Path: C:\Program Files (x86)\BMG\Omega\User\Data\
Test ID: 7167
Test Name: CTG3D-flat-top-MiM
Date: 1/8/2021
Time: 10:03:08 AM
ID1: 210108_RMS012_TP53KO_Prexasertib_n4
Luminescence
	Raw Data (lens)
	1	2	3	4	5	6	7	8	9	10	11	12	13	14	15	16	17	18	19	20	21	22	23	24
A
B		30994	33516	49759	24052	21426	25290	7473	1939	323	400
C		25175	19717	28124	20043	21402	19332	9642	1114	372	539
D		29090	19659	19336	21033	19788	25092	6384	798	679	388
E		8566	26309	46334	27974	25881	22635	3906	1050	362	217
F
G
H		26622	19775	21356	33099	29152	17990	5255	728	591	709
I		34315	21466	29240	35964	26028	13355	2805	1126	587	570
J		33067	21802	32626	31223	29657	15311	2711	938	1678	677
K		32596	23549	20516	32102	21741	10580	4267	2009	1303	1031
L
M
N
O
P
	par	ctrl	0.78125	1.5625	3.125	6.25	12.5	25	50	100	200
	ave	23456.2	24800.2	35888.2	23275.5	22124.2	23087.2	6851.25	1225.25	434	386
	stdev	10218.1	6595.77	14557.6	3566.36	2619.19	2779.54	2385.21	494.999	164.696	131.871
	stdev%	0.435625	0.265956	0.405637	0.153224	0.118385	0.120393	0.348142	0.403998	0.379483	0.341635
	KO	ctrl	0.78125	1.5625	3.125	6.25	12.5	25	50	100	200
	ave	31650	21648	25934.5	33097	26644.5	14309	3759.5	1200.25	1039.75	746.75
	stdev	3429.57	1546.91	5944.89	2059.26	3641.75	3128.86	1225.36	563.141	542.532	198.602
	stdev%	0.108359	0.0714573	0.229227	0.0622188	0.136679	0.218664	0.325936	0.469187	0.521791	0.265956
	Viab	ctrl	0.78125	1.5625	3.125	6.25	12.5	25	50	100	200
	parental	100	105.73	153.001	99.2294	94.3213	98.4269	29.2086	5.22355	1.85025	1.64562
	KO	100	68.3981	81.9415	104.572	84.1848	45.2101	11.8784	3.79226	3.28515	2.3594

## Sheet: n3
User: USER
Path: C:\Program Files (x86)\BMG\Omega\User\Data\
Test ID: 7202
Test Name: CTG3D-flat-top-MiM
Date: 1/15/2021
Time: 10:00:14 AM
ID1: 210115_RMS012_TP53KO_Prexasertib_n4_real
Luminescence
	Raw Data (lens)
	1	2	3	4	5	6	7	8	9	10	11	12	13	14	15	16	17	18	19	20	21	22	23	24
A
B		30849	44961	31622	42567	30565	25721	10674	2312	331	180
C		27732	29001	28342	27907	26924	13925	9491	1312	368	168
D		41010	41904	26885	40026	50809	34555	9966	1351	197	994
E		26344	24640	28228	29875	40496	30183	7786	1018	343	159
F
G
H		34320	36865	29122	39281	26588	15234	7088	1289	830	441
I		37407	31823	23585	30436	23561	12141	3370	813	617	294
J		38379	38075	26936	41327	24486	14805	3130	1206	240	562
K		32573	25283	22925	37228	22411	22322	3118	926	408	316
L
M
N
O
P
	par	ctrl	0.78125	1.5625	3.125	6.25	12.5	25	50	100	200
	ave	31483.8	35126.5	28769.2	35093.8	37198.5	26096	9479.25	1498.25	309.75	375.25
	stdev	6624.32	9834.3	2013.63	7281.51	10734.5	8879.42	1229.04	562.495	76.7306	412.59
	stdev%	0.210405	0.279968	0.0699923	0.207487	0.288573	0.34026	0.129655	0.375434	0.247718	1.09951
	KO	ctrl	0.78125	1.5625	3.125	6.25	12.5	25	50	100	200
	ave	35669.8	33011.5	25642	37068	24261.5	16125.5	4176.5	1058.5	523.75	403.25
	stdev	2693.81	5820.39	2909.65	4727.42	1768.05	4351.68	1944.47	225.62	255.862	124.063
	stdev%	0.0755207	0.176314	0.113472	0.127534	0.0728749	0.269863	0.465573	0.213151	0.48852	0.307657
	Viab	ctrl	0.78125	1.5625	3.125	6.25	12.5	25	50	100	200
	parental	100	111.57	91.3781	111.466	118.151	82.8872	30.1084	4.7588	0.983841	1.19188
	KO	100	92.5476	71.8872	103.92	68.017	45.2078	11.7088	2.9675	1.46833	1.13051

## Sheet: analysis
Parental	ctrl	0.78125	1.5625	3.125	6.25	12.5	25	50	100	200
n1	100	102.426	98.8853	98.0477	90.6662	71.2492	22.6658	4.09193	1.06983	0.74952
n2	100	105.73	153.001	99.2294	94.3213	98.4269	29.2086	5.22355	1.85025	1.64562
n3	100	111.57	91.3781	111.466	118.151	82.8872	30.1084	4.7588	0.983841	1.19188
av	100	106.575	114.421	102.914	101.046	84.1878	27.3276	4.69143	1.30131	1.19567
stdev	0	4.63061	33.6209	7.42958	14.9258	13.6354	4.06226	0.568814	0.477341	0.448061
TP53-KO	ctrl	0.78125	1.5625	3.125	6.25	12.5	25	50	100	200
n1	100	108.704	106.225	100.052	99.7942	58.8206	10.8666	5.0023	3.09678	2.59316
n2	100	68.3981	81.9415	104.572	84.1848	45.2101	11.8784	3.79226	3.28515	2.3594
n3	100	92.5476	71.8872	103.92	68.017	45.2078	11.7088	2.9675	1.46833	1.13051
av	100	89.8834	86.6846	102.848	83.9987	49.7462	11.4846	3.92069	2.61675	2.02769
stdev	0	20.2848	17.6534	2.44318	15.8894	7.8587	0.541885	1.02346	0.999012	0.785722

## Sheet: input_values_for_R_analysis
model	concentration	viab	sd
parental	0.78125	106.575	4.63061
parental	1.5625	114.421	33.6209
parental	3.125	102.914	7.42958
parental	6.25	101.046	14.9258
parental	12.5	84.1878	13.6354
parental	25	27.3276	4.06226
parental	50	4.69143	0.568814
parental	100	1.30131	0.477341
parental	200	1.19567	0.448061
KO	0.78125	89.8834	20.2848
KO	1.5625	86.6846	17.6534
KO	3.125	102.848	2.44318
KO	6.25	83.9987	15.8894
KO	12.5	49.7462	7.8587
KO	25	11.4846	0.541885
KO	50	3.92069	1.02346
KO	100	2.61675	0.999012
KO	200	2.02769	0.785722
